# Supplementary material for: Small molecule regulated sgRNAs enable control of genome editing in E. coli by Cas9
Source: Nat Commun. 2020 Mar 13;11:1394. doi: 10.1038/s41467-020-15226-8 (PMC7070018; doi:10.1038/s41467-020-15226-8)
Supplement: Supplementary file 4 — Source Data [file 41467_2020_15226_MOESM4_ESM.xlsx]

## Sheet: Figure 1d
		Editing Efficiency
Name	Sequence	no Theo	±SD*	1 mM Theo	±SD*
sgRNA	AGAGCTAGCAAGTT	85%**	0.01	89%**	0.03
Casettes from initial Library
G1B1	GTATCGCTTAAGCC	0.01		0.59
RG53	AGTGAGCTAAAAAT	0		0.22
A38	GAGAGGCCCCCGGC	0.05		0.85
A9	TGAAGGCCGCAACA	9%**	0.07	81%**	0.07
A39	AGAAGGCCCATCAT	0		0.07
A34	TAGTTTAAACCGTT	0.12		0.57
A1	GGGGGGCCTATTTT	0		0.66
A10	GATGGGCCTCCACC	0		0.14
A14	GGAGGTACGGTGCC	0.02		0.87
A19	GAGAGGCCCCCGGC	0.2		0.9
A8	CGGGGGACAATAGG	0.02		0.82
A26	GGGGGGCCACGCGC	0.05		0.89
C2A2	TAGTGGCTACCATG	0.05		0.84
Casettes from optimized libraries
AU1	AGGGGGCCTATAAT	0		0.02
AU2	ACCAGGCCAAGTAT	0		0.04
AU3	ACAAGGCCCATAAT	0.01		0.72
AU4	AACAGGCCTTAATT	0		0
AU5	ACTCGGCCTGAACT	0		0.43
AU6	AAGGGGCCTATAAT	0.05		0.77
AU7	AGTAGGCCTTTCAT	0		0.58
AU8	ACGGGGCCTAATAT	0.003		0.48
AU9	AAACGGCCCACTGT	0.01		0.22
AU10	ATAGGGCCATCCAT	0		0.13
AU11	AATAGGCCACTTAT	0		0.25
AU12	AGAGGGCCGGGCGT	0		0.26
AU14	AGTGGGCCAGCCTT	0		0.17
AU15	ACCCGGCCATTCAT	0		0.05
AU16	AACCGGCCCCGAGT	0		0.06
AU17	AAAGGGCCAGGCAT	0		0.04
AU18	AATAGGCCCAGACT	0		0.07
AU19	AATAGGCCCGCAGT	0		0.1
AU20	AAATGGCCGGCAAT	0		0
GU1	GACGGGCCTAATAT	0		0
GU2	GCGAGGCCTACTAT	0		0
GU3	GCAGGGCCTCATTT	0		0
GU4	GATTGGCCATACAT	0		0
GU5	GGTTGGCCTAATAT	0		0.02
GU6	GGACGGCCAAGCAT	0		0.01
GU8	GGCAGGCCTCTTCT	0		0.01
GU9	GTTCGGCCCCGACT	0		0
GU10	GTACGGCCCATAAT	0		0
GU11	GTATGGCCTCGGAT	0		0
GU12	GCCGGGCCTTTTTT	0		0.07
GU13	GGCCGGCCAAGCAT	0		0.06
GU14	GACTGGCCTATAAT	0		0.02
GU15	GGACGGCCTACAAT	0		0.11
GU16	GGGAGGCCAGCGAT	0.01		0
GU17	GTAAGGCCGCCGAT	0		0
GU18	GATTGGCCTACGGT	0		0.01
GU19	GATCGGCCATAGAT	3%**	0.03	64%**	0.04
GC1	GCTGGGCCCTTCCC	0		0
GC2	GTCAGGCCTATACC	0		0
GC3	GTCCGGCCCCACAC	0		0.12
GC4	GGTCGGCCAGTAGC	0		0.01
GC5	GTTGGGCCGCGGAC	0		0
GC6	GATTGGCCAGCAAC	0.01		0.4
GC7	GGGGGGCCGAATAC	0.01		0.71
GC8	GGACGGCCCTGTGC	0.01		0
GC9	GCAGGGCCTCTAAC	0		0
GC10	GAGCGGCCACAACC	0		0
GC11	GCGTGGCCCTTCCC	0		0.03
GC12	GATAGGCCAGTTAC	0.01		0.36
GC13	GGAAGGCCTTATAC	0		0.64
GC15	GCATGGCCTACTCC	0.01		0.21
GC16	GATAGGCCAACACC	0.01		0.65
GC17	GACCGGCCCCCCGC	0		0.02
GC18	GATTGGCCGCAACC	0		0.48
GC20	GCAAGGCCAACACC	0		0.64

## Sheet: Figure 1e
Editing Efficiencies (%)	galK1, -theophylline	galK1, -theophylline	galK1, -theophylline	galK1, -theophylline	galK1, -theophylline	galK1, +theophylline	galK1, +theophylline	galK1, +theophylline	galK1, +theophylline	galK1, +theophylline	galK2, -theophylline	galK2, -theophylline	galK2, -theophylline	galK2, -theophylline	galK2, -theophylline	galK2, +theophylline	galK2, +theophylline	galK2, +theophylline	galK2, +theophylline	galK2, +theophylline	galK3, -theophylline	galK3, -theophylline	galK3, -theophylline	galK3, -theophylline	galK3, -theophylline	galK3, +theophylline	galK3, +theophylline	galK3, +theophylline	galK3, +theophylline	galK3, +theophylline	galK4, -theophylline	galK4, -theophylline	galK4, -theophylline	galK4, -theophylline	galK4, -theophylline	galK4, +theophylline	galK4, +theophylline	galK4, +theophylline	galK4, +theophylline	galK4, +theophylline	xylA, -theophylline	xylA, -theophylline	xylA, -theophylline	xylA, -theophylline	xylA, -theophylline	xylA, +theophylline	xylA, +theophylline	xylA, +theophylline	xylA, +theophylline
	replicate 1	replicate 2	replicate 3	AVG	SD	replicate 1	replicate 2	replicate 3	AVG	SD	replicate 1	replicate 2	replicate 3	AVG	SD	replicate 1	replicate 2	replicate 3	AVG	SD	replicate 1	replicate 2	replicate 3	AVG	SD	replicate 1	replicate 2	replicate 3	AVG	SD	replicate 1	replicate 2	replicate 3	AVG	SD	replicate 1	replicate 2	replicate 3	AVG	SD	replicate 1	replicate 2	replicate 3	AVG	SD	replicate 1	replicate 2	replicate 3	AVG
wt sgRNA	88	97	99	94.6667	5.85947	89	97	94	93.3333	4.04145	82	91	94	89	6.245	80	96	99	91.6667	10.2144	86	98	86	90	6.9282	90	93	95	92.6667	2.51661	93	97	93	94.3333	2.3094	87	90	90	89	1.73205	96	97	92	95	2.64575	94	95	94	94.3333
A9 agRNA	2	6	8	5.33333	3.05505	85.5	82	77	81.5	4.272	1	0	0	0.33333	0.57735	6	0	2.2	2.73333	3.03535	5.4	4.8	1.2	3.8	2.27156	90	100	95.5	95.1667	5.00833	3.5	4.6	7	5.03333	1.78979	88	84.3	88.7	87	2.36432	6.7	4.9	4.3	5.3	1.249	91	88.8	97	92.2667
[truncated: 41 more columns]

## Sheet: Figure 2a, SFig. 5
	Editing Efficiencies by GU19 agRNA	0 mM theophylline			0.1 mM theophylline			1 mM theophylline			10 mM theophylline
	replicate	1	2	3	1	2	3	1	2	3	1	2	3
time of incubation	0 hours	0	0	0	0	0	0	0	0	0	0	0	0
	1hour	0	0	0	0	0	0	0.4	0	2.2	0.2	1.2	3.4
	2hours	1	0.2	2.1	5.4	3.7	8	13.1	4.9	18.3	29.5	27.4	54
	3hours	1.6	0.8	2.8	24.4	13.1	33.8	46.1	35	56.7	68.3	65.7	82.6
	Editing Efficiencies by A9 agRNA	0 mM theophylline			0.1 mM theophylline			1 mM theophylline			10 mM theophylline
	replicate	1	2	3	1	2	3	1	2	3	1	2	3
time of incubation	0 hours	0	0	0	0	0	0	0	0	0	0	0	0
	1hour	0	0	0	0.3	0	0.2	8.8	12.5	12.1	19.4	23.1	18.5
	2hours	5.9	2.3	3.3	43.1	41.4	33.4	79.9	84.1	77.6	49	80.3	64.2
	3hours	8.6	4.7	6.8	72	66	62.3	77	77.8	88.7	83.3	87	85.4

## Sheet: Figure 2b, SFig. 6
agRNA:	A9	A9	A9	A9	A9	A9	GU19	GU19	GU19	GU19	GU19	GU19
aptamer:	theophylline	theophylline	theophylline	3-methylxanthine	3-methylxanthine		theophylline	theophylline	theophylline	3-methylxanthine	3-methylxanthine
ligand:	none	theophylline	3-methylxanthine	none	theophylline	3-methylxanthine	none	theophylline	3-methylxanthine	none	theophylline	3-methylxanthine
replicate 1	0.039801	0.7	0.351562	0.030303	0.0162602	0.666667	0.016	0.8	0	0.00892857	0	0.0461538
replicate 2	0.0416667	0.666667	0.42446	0.0394737	0.0333333	0.418919	0.01	0.793	0.004	0.0120482	0.00239234	0.0666667
replicate 3	0.0648148	0.797297	0.352	0.0311419	0.0565217	0.697368	0.032	0.461	0	0	0	0.0833333

## Sheet: Figure 3b
	Immediate Editing							Immediate Editing, no theophylline					Immediate Editing, 1 mM theophylline
	CFU	replicate 1	replicate 2	replicate 3	replicate 4	replicate 5		Editing Efficiency	replicate 1	replicate 2	replicate 3		Editing Efficiency	replicate 1	replicate 2	replicate 3
	A9 agRNA	740000	910000	940000	-	-		A9 agRNA	0.170068	0.06	0.04		A9 agRNA	0.881579	0.75	0.809091
	GU19 agRNA	659000	811000	747000	-	-		GU19 agRNA	0.01	0.02	0.0714286		GU19 agRNA	0.591996	0.656799	0.677233
	sgRNA	840	1940	2196	81	119		sgRNA	0.843209	0.856412	0.83579		sgRNA	0.887411	0.862344	0.915824
	Delayed Editing							Delayed Editing					Delayed Editing
	CFU	replicate 1	replicate 2	replicate 3				Editing Efficiency	replicate 1	replicate 2	replicate 3		Editing Efficiency	replicate 1	replicate 2	replicate 3
	A9 agRNA	10830000	11240000	14340000				A9 agRNA	0.779545	0.84	0.88		A9 agRNA	0.761905	0.863636	0.816667
	GU19 agRNA	10200000	11900000	13800000				GU19 agRNA	0.102273	0.0120968	0.0416667		GU19 agRNA	0.59	0.65	0.7

## Sheet: Figure 3c
		no theophylline			1mM theophylline
	Editing Efficiencies	replica 1	replica 2	replica 3	replica 1	replica 2	replica 3
	sgRNA	0.843209	0.856412	0.83579	0.887411	0.862344	0.915824
	GU19 agRNA	0.01	0.02	0.0714286	0.591996	0.656799	0.677233
	A9 agRNA	0.170068	0.06	0.04	0.881579	0.75	0.809091
	sgRNA + 90% non-targeting sgRNA	0.109865	0.132894	0.125085	0.133589	0.157825	0.114792
	GU19 agRNA + 90% non-targeting sgRNA	0.02	0.018302	0.0416667	0.643411	0.598039	0.641026
	A9 agRNA + 90% non-targeting sgRNA	0.0197208	0.04	0.0846	0.863636	0.761364	0.807692

## Sheet: Figure 3e, SFig. 11
	Editing Efficiency
	no ligand			1 mM theophylline			1 mM 3-methylxanthine			1 mM theophylline + 1 mM 3-methylxanthine			1 mM theophylline, 1 hour later + 1 mM 3-methylxanthine
Targeted genomic site	replicate 1	replicate 2	replicate 3	replicate 1	replicate 2	replicate 3	replicate 1	replicate 2	replicate 3	replicate 1	replicate 2	replicate 3	replicate 1	replicate 2	replicate 3
galk1	0.037	0.013	0.018	0.301	0.273	0.297	0.113	0.045	0.063	0.333	0.356	0.303	0.24	0.284	0.307
xylA	0.002	0.007	0.007	0.014	0	0	0.304	0.283	0.23	0.015	0.006	0.033	0.067	0.096	0.14
galK1 and XylA	0	0	0	0.005	0	0	0.077	0	0.028	0	0	0.005	0.024	0.053	0.071

## Sheet: Figure 3f
	wt sgRNA					scgRNA
Editing Efficiency	replicate 1	replicate 2	replicate 3		Editing Efficiency	replicate 1	replicate 2	replicate 3
no theophylline	0.843209	0.856412	0.83579		no theophylline	0.939873	0.804348	0.884615
1mM theophylline	0.887411	0.862344	0.915824		1mM theophylline	0.903614	0.877778	0.89726
	arCas9					bagRNA
Editing Efficiency	replicate 1	replicate 2	replicate 3		Editing Efficiency	replicate 1	replicate 2	replicate 3
no 4-HT	0.827586	0.871429	0.806452		no theophylline	0.357576	0.0961538	0.352941
100 uM 4-HT	0.890909	0.903509	0.8		1mM theophylline	0.355556	0.217391	0.384106
	ligRNA					A9 agRNA
Editing Efficiency	replicate 1	replicate 2	replicate 3		Editing Efficiency	replicate 1	replicate 2	replicate 3
no theophylline	0.672414	0.651007	0.687671		no theophylline	0.170068	0.06	0.04
1mM theophylline	0.766234	0.736559	0.763889		1mM theophylline	0.881579	0.75	0.809091
	GU19 agRNA
Editing Efficiency	replicate 1	replicate 2	replicate 3
no theophylline	0.01	0.02	0.0714286
1mM theophylline	0.591996	0.656799	0.677233

## Sheet: SFig. 1
	wt sgRNA
Editing Efficiency	replicate 1	replicate 2	replicate 3
no theophylline	0.843209	0.856412	0.83579
1mM theophylline	0.887411	0.862344	0.915824
	pBAD promoter
Editing Efficiency	replicate 1	replicate 2	replicate 3
no arabinose	0.822	0.943	0.846
0.2% arabinose	0.899	0.886	0.835
	agRNA
Editing Efficiency	replicate 1	replicate 2	replicate 3
no theophylline	0.904	0.885	0.85
1mM theophylline	0.797	0.894	0.911
	uracil IL
Editing Efficiency	replicate 1	replicate 2	replicate 3
no theophylline	0	0	0
1mM theophylline	0	0	0

## Sheet: SFig. 3a
		galK1		xylA
	Editing Efficiency [%]	no theophylline	1 mM theophylline	no theophylline	1 mM theophylline
	wt sgRNA	90.1	88.9	92.3	94.7
agRNAs	GU19	4.7	56.8	2	71.8
	A1	0.2	65.8	0.1	4.2
	A19	4.6	85.2	0.1	0.1
	GC7	1.3	70.9	1.1	18.6
	AU7	0.4	58.3	0.1	1
	C2A2	4.7	84.2	2.8	27.9
	AU3	0.7	72.3	4.4	41.5
	AU6	5.1	77.4	0.1	11
	GC16	0.7	65.3	0.1	3.1
	GC13	0.1	63.6	0.1	1.7
	A9	2	85.5	6.7	90
	A26	4.8	89.3	0.1	17.5
	AU8	0.3	47.9	0.3	12.5
	GC20	0.3	63.7	0.7	27.7
	G1B1	0.8	58.5	0	0
	A14	2	86.5	0.8	20.1
	A8	1.8	81.5	0.6	27

[truncated: 2 more sheets: SFig. 3b, SFig. 10]
